# Supplementary material for: Post-Bonding Crack-Induced Di-Cantilever Bending (PBC-DCB): A Novel Method for Quantitative Evaluation of Bonding Strength for Wafer-to-Wafer and Die-to-Wafer Hybrid Bonding
Source: Micromachines (Basel). 2025 Nov 21;16(12):1304. doi: 10.3390/mi16121304 (PMC12734516; doi:10.3390/mi16121304)
Supplement: Supplementary file 1 [file micromachines-16-01304-s001.zip]

Archive with 1 entries (1 files):
- micromachines-3974382-supplementary.pdf
